# Supplementary material for: Synaptic Origins of the Complex Receptive Field Structure in Primate Smooth Monostratified Retinal Ganglion Cells
Source: eNeuro. 2024 Jan 25;11(1):ENEURO.0280-23.2023. doi: 10.1523/ENEURO.0280-23.2023 (PMC11078106; doi:10.1523/ENEURO.0280-23.2023)
Supplement: Extended Data 1 — Code used to create figures and analyze the underlying annotation data. Download Data 1, ZIP file. [file eneuro-11-ENEURO.0280-23.2023-s014.zip]

Archive with 57 entries (44 files):
- .DS_Store
- .gitignore
- data/c1321.mat
- data/c18269.mat
- data/c21392.mat
- data/c5035.mat
- data/c5063.mat
- data/c5370.mat
- data/c7889.mat
- lib/peaks2.m
- lib/plot_ellipse.m
- lib/scattercloud.m
- lib/slanCM.m
- lib/slanCM_Data.mat
- LICENSE
- main/Fig1_Morphology/
- main/Fig1_Morphology/DendriticFieldDiameterStats.m
- main/Fig1_Morphology/Fig1_Morphology.m
- main/Fig10_CoolspotSynapses/
- main/Fig10_CoolspotSynapses/Fig10_CoolspotSynapses.m
- main/Fig2_Synapses/
- main/Fig2_Synapses/Fig2_Synapses.m
- main/Fig3_DensityMaps/
- main/Fig3_DensityMaps/Fig3_DensityMaps.m
- main/Fig4_SmoothBCs/
- main/Fig4_SmoothBCs/Fig4_SmoothBCs.m
- main/Fig5_BipolarQuant/
- main/Fig5_BipolarQuant/Fig5_BipolarQuant.m
- main/Fig6_ParasolBipolarCells/
- main/Fig6_ParasolBipolarCells/Fig6_ParasolBipolarCells.m
- main/Fig7_SamplingDensity/
- main/Fig7_SamplingDensity/Fig7_SamplingDensity.m
- main/Fig7_SamplingDensity/subplots/
- main/Fig7_SamplingDensity/subplots/Fig7A.svg
- main/Fig7_SamplingDensity/subplots/Fig7B.svg
- main/Fig8_HotspotBipolars/
- main/Fig8_HotspotBipolars/Fig8_MixtureOfGaussiansAnalysis.m
- main/Fig8_HotspotBipolars/Fig8_SmoothBipolarDensityMaps.m
- main/Fig8_HotspotBipolars/GMM.mat
- main/Fig9_ParasolvsDensity/
- main/Fig9_ParasolvsDensity/Fig9_ParasolVsDensity.m
- main/FigS1_CoolspotImages/
- main/FigS1_CoolspotImages/FigS1.m
- main/FigS1_CoolspotImages/README.md
- main/FigS2_SynapseBranch/
- main/FigS2_SynapseBranch/FigureS2_RibbonSynapseBranch.m
- main/PaperStats.m
- README.md
- util/clipBipolar.m
- util/clipMesh2.m
- util/GaussianMixModel.m
- util/getBipolarSynapseXYZByType.m
- util/getLinkedBipolarTypes.m
- util/getSmoothMonoRepoDir.m
- util/LightingControl.m
- util/loadKeyRGCs.m
- util/scatterIE.m
