# Supplementary material for: Synaptic Origins of the Complex Receptive Field Structure in Primate Smooth Monostratified Retinal Ganglion Cells
Source: eNeuro. 2024 Jan 25;11(1):ENEURO.0280-23.2023. doi: 10.1523/ENEURO.0280-23.2023 (PMC11078106; doi:10.1523/ENEURO.0280-23.2023)
Supplement: Extended Data 1 — Code used to create figures and analyze the underlying annotation data. Download Data 1, ZIP file. [file eneuro-11-ENEURO.0280-23.2023-s014.zip › lib/plot_ellipse.m]

function h = plot_ellipse(a,b,cx,cy,angle,color, varargin)
%a: width in pixels
%b: height in pixels
%cx: horizontal center
%cy: vertical center
%angle: orientation ellipse in degrees
%color: color code (e.g., 'r' or [0.4 0.5 0.1])

% 29Sep2023 - SSP - added handle output
angle=angle/180*pi;
r=0:0.1:2*pi+0.1;
p=[(a*cos(r))' (b*sin(r))'];
alpha=[cos(angle) -sin(angle)
       sin(angle) cos(angle)];

 p1=p*alpha;

h = patch(cx+p1(:,1),cy+p1(:,2),color,'EdgeColor',color, varargin{:});
