# Supplementary material for: Synaptic Origins of the Complex Receptive Field Structure in Primate Smooth Monostratified Retinal Ganglion Cells
Source: eNeuro. 2024 Jan 25;11(1):ENEURO.0280-23.2023. doi: 10.1523/ENEURO.0280-23.2023 (PMC11078106; doi:10.1523/ENEURO.0280-23.2023)
Supplement: Extended Data 1 — Code used to create figures and analyze the underlying annotation data. Download Data 1, ZIP file. [file eneuro-11-ENEURO.0280-23.2023-s014.zip › main/Fig7_SamplingDensity/Fig7_SamplingDensity.m]

%% Figure 7
% - Last updated: 20Sep2023 SSP
% --

run('loadKeyRGCs.m');

%% Get the counts for each type of bipolar cell
T1321 = getLinkedBipolarTypes(c1321);
T5063 = getLinkedBipolarTypes(c5063);
T5370 = getLinkedBipolarTypes(c5370);
T18269 = getLinkedBipolarTypes(c18269);
linkTables = {T1321, T18269, T5063, T5370};
numNeurons = numel(linkTables);
% Sort to make viewing the underlying data easier
for i = 1:numNeurons
    linkTables{i} = sortrows(linkTables{i}, ["Class", "Count"], "descend");
end

binEdges = [0 2 4 7 10 14 40];
numBins = numel(binEdges) - 1;
bcTypes = ["DB4", "DB5", "DB6", "Giant", "Midget"];
numBCs = numel(bcTypes);

% Sanity check to ensure bins are as expected
for i = 2:numel(binEdges)
    disp([binEdges(i-1)+1, binEdges(i) ])
end

%%
binMat = zeros(numNeurons, numBins+1, numBCs);

for k = 1:numNeurons
    T = linkTables{k};
    for i = 2:numel(binEdges)
        for j = 1:numBCs
            N = nnz(T.Class == bcTypes(j) & T.Count <= binEdges(i));
            N = N - sum(binMat(k, 1:i-1, j));
            binMat(k, i, j) = N;
        end
    end
end
binMat(:, 1, :) = [];

smoothSampling = squeeze(binMat(1,:,:));
smoothBipolars = array2table(smoothSampling, "VariableNames", bcTypes);
smoothSampling = 100 * smoothSampling / sum(smoothSampling(:));
smoothSynapses = array2table(smoothSampling, "VariableNames", bcTypes);
parasolSampling = squeeze(sum(binMat(2:end,:,:), 1));
parasolSampling = 100 * parasolSampling/sum(parasolSampling(:));

% I moved the data to Igor to make the plot.


%% Extended Data Tables 7-1 through 7-4
T71 = array2table(...
    [squeeze(binMat(1,:,:)), sum(squeeze(binMat(1,:,:)), 2)]',...
    'RowNames', [bcTypes, "Total"],...
    "VariableNames", {'1-2', '3-4', '5-7', '8-10', '11-14', '15+'});
fprintf('Total for 7-1: %u\n', sum(T71{end,:}));

T72 = array2table(...
    [squeeze(binMat(4,:,:)), sum(squeeze(binMat(4,:,:)), 2)]',...
    'RowNames', [bcTypes, "Total"],...
    "VariableNames", {'1-2', '3-4', '5-7', '8-10', '11-14', '15+'});
fprintf('Total for 7-2: %u\n', sum(T72{end,:}));

T73 = array2table(...
    [squeeze(binMat(2,:,:)), sum(squeeze(binMat(2,:,:)), 2)]',...
    'RowNames', [bcTypes, "Total"],...
    "VariableNames", {'1-2', '3-4', '5-7', '8-10', '11-14', '15+'});
fprintf('Total for 7-3: %u\n', sum(T73{end,:}));

T74 = array2table(...
    [squeeze(binMat(3,:,:)), sum(squeeze(binMat(3,:,:)), 2)]',...
    'VariableNames', [bcTypes, "Total"],...
    "RowNames", {'1-2', '3-4', '5-7', '8-10', '11-14', '15+'});
fprintf('Total for 7-4: %u\n', sum(T74{end,:}));  %c18269
