# Supplementary material for: Synaptic Origins of the Complex Receptive Field Structure in Primate Smooth Monostratified Retinal Ganglion Cells
Source: eNeuro. 2024 Jan 25;11(1):ENEURO.0280-23.2023. doi: 10.1523/ENEURO.0280-23.2023 (PMC11078106; doi:10.1523/ENEURO.0280-23.2023)
Supplement: Extended Data 1 — Code used to create figures and analyze the underlying annotation data. Download Data 1, ZIP file. [file eneuro-11-ENEURO.0280-23.2023-s014.zip › main/Fig8_HotspotBipolars/Fig8_SmoothBipolarDensityMaps.m]

%% Figure 6
% - Last updated figure: 20Sept2023 SSP
% --

savePlots = true;
saveDir = fullfile(getSmoothMonoRepoDir(), "main", "SmoothBipolarDensityMaps");
run('loadKeyRGCs.m');

% Use annotations to determine x and y extent
annotations = c1321.getCellXYZ();
[xMin, xMax] = bounds(annotations(:,1));
[yMin, yMax] = bounds(annotations(:,2));
% Make it equal so bins are square
xyDiff = (yMax-yMin) - (xMax-xMin);
if xyDiff > 0
    xMin = xMin - abs(xyDiff/2);
    xMax = xMax + abs(xyDiff/2);
else
    yMax = yMax + abs(xyDiff/2);
    yMin = yMin - abs(xyDiff/2);
end
xBound = [xMin xMax];
yBound = [yMin yMax];

% Extra settings
numBins = 23;
cmap = lighten(slanCM('thermal-2'), 0.1);

% Plotting
figure();
subplot(1,3,1); hold on;
title('DB5 Bipolar Cell');
h5 = scattercloud(db5XYZ(:,1), db5XYZ(:,2),...
    numBins, 1, '.w', slanCM('plasma'), xBound, yBound);
[~, h0] = golgi(c1321, 'ax', gca, 'Color', 'k');
set(h0, 'FaceAlpha', 1);
delete(h5(2));
plot3(ax, [215 235], [1 1], [0 0], 'k', 'LineWidth', 1);
hideAxes();
colormap(cmap);

subplot(1,3,2); hold on;
title('DB4 Bipolar Cell');
h4 = scattercloud(db4XYZ(:,1), db4XYZ(:,2),...
    numBins, 1, '.w', slanCM('plasma'), xBound, yBound);
delete(h4(2));
[~, h0] = golgi(c1321, 'ax', gca, 'Color', 'k');
set(h0, 'FaceAlpha', 1);
plot3(ax, [215 235], [1 1], [0 0], 'k', 'LineWidth', 1);
hideAxes();
colormap(cmap);

subplot(1,3,3); hold on;
title('Giant Bipolar Cell');
hG = scattercloud(giantXYZ(:,1), giantXYZ(:,2),...
    numBins, 1, '.w', slanCM('plasma'), xBound, yBound);
delete(hG(2));
[~, h0] = golgi(c1321, 'ax', gca, 'Color', 'k');
set(h0, 'FaceAlpha', 1);
plot3(ax, [215 235], [1 1], [0 0], 'k', 'LineWidth', 1);
hideAxes();
colormap(cmap);


% Normalize subplots together
axHandles = findall(gcf, 'Type', 'axes');
cMax = max(vertcat(axHandles.CLim), [], "all");
set(axHandles, 'CLim', [0 cMax]);
fprintf('Colormap max = %.3f\n', cMax);

bcTypes = ["DB5", "DB4", "Giant"];
for i = 1:numel(axHandles)
    title(axHandles(i), "");
    plot3(axHandles(i), [215 235], [1 1], [0 0], 'k', 'LineWidth', 1);
    exportgraphics(axHandles(i), ...
        fullfile(saveDir, sprintf('Fig6B_%s.png', bcTypes(i))),...
        "Resolution", 600);
end
