# Supplementary material for: Synaptic Origins of the Complex Receptive Field Structure in Primate Smooth Monostratified Retinal Ganglion Cells
Source: eNeuro. 2024 Jan 25;11(1):ENEURO.0280-23.2023. doi: 10.1523/ENEURO.0280-23.2023 (PMC11078106; doi:10.1523/ENEURO.0280-23.2023)
Supplement: Extended Data 1 — Code used to create figures and analyze the underlying annotation data. Download Data 1, ZIP file. [file eneuro-11-ENEURO.0280-23.2023-s014.zip › main/FigS1_CoolspotImages/README.md]

# Figure S1

A series of images showing ribbon synapses to parasol RGCs but not a smooth RGC in a candidate coolspot region (related to **Fig 9**). The coordinates of the images are X = 19419, Y = 11214, Z = 698 to 704.

Contents:
- `\painted_images`: contains the individual images with the DB4, parasols and smooth cells colored in.
- `\painted_images\cropped_images`: same as above but cropped for display
- `smRGC_FigureS1.m`: the code used to crop the images and calculate the appropriate scale bar length
- `smRGC_FigureS1.ai`: The Illustrator file
- `smRGC_FigureS1.png`: The final figure as a png for easy display
- `smRGC_FigureS1.eps`: The final figure for submission


The following large files will not be made available on Github but are available on request:
- `\photoshop`: folder containing the Photoshop files for coloring in the target neurons
