# Supplementary material for: Synaptic Origins of the Complex Receptive Field Structure in Primate Smooth Monostratified Retinal Ganglion Cells
Source: eNeuro. 2024 Jan 25;11(1):ENEURO.0280-23.2023. doi: 10.1523/ENEURO.0280-23.2023 (PMC11078106; doi:10.1523/ENEURO.0280-23.2023)
Supplement: Extended Data 1 — Code used to create figures and analyze the underlying annotation data. Download Data 1, ZIP file. [file eneuro-11-ENEURO.0280-23.2023-s014.zip › util/getBipolarSynapseXYZByType.m]

function xyz = getBipolarSynapseXYZByType(neuron, bcType)


    T = getLinkedBipolarTypes(neuron);

    IDs = T{T.Class == bcType, 'NeuronID'};

    xyz = neuron.links{neuron.links.SynapseType == "RibbonPost" & ...
        ismember(neuron.links.NeuronID, IDs), 'SynapseXYZ'};
