# Supplementary material for: Synaptic Origins of the Complex Receptive Field Structure in Primate Smooth Monostratified Retinal Ganglion Cells
Source: eNeuro. 2024 Jan 25;11(1):ENEURO.0280-23.2023. doi: 10.1523/ENEURO.0280-23.2023 (PMC11078106; doi:10.1523/ENEURO.0280-23.2023)
Supplement: Extended Data 1 — Code used to create figures and analyze the underlying annotation data. Download Data 1, ZIP file. [file eneuro-11-ENEURO.0280-23.2023-s014.zip › util/loadKeyRGCs.m]

% LOADKEYRGCS
%
% Loads final versions of the parasol and smooth RGCs. These are the RGCs of
% record as the annotation database itself is live and subject to changing
% in the future.

load('c1321');
load('c7889')
load('c18269');
load('c5370');
load('c5035');
load('c5063');
load('c21392');
